# Supplementary material for: Photogrammetry as a promising tool to unveil marine caves’ benthic assemblages
Source: Sci Rep. 2023 May 10;13:7587. doi: 10.1038/s41598-023-34706-7 (PMC10172382; doi:10.1038/s41598-023-34706-7)
Supplement: Supplementary file 2 — Supplementary Table S1. [file 41598_2023_34706_MOESM2_ESM.xlsx]

## Sheet: Table S1
Photogrammetry as a promising tool to unveil marine caves’ benthic assemblages
Torcuato Pulido Mantas, Camilla Roveta, Barbara Calcinai, Cristina Gioia di Camillo, Martina Coppari, Veronica Marchesi, Teo Marrocco, Stefania Puce, Carlo Cerrano
Corresponding author: CAMILLA ROVETA; Dipartimento di Scienze della Vita e dell’Ambiente, Università Politecnica delle Marche, Via Brecce Bianche, 60131, Ancona, Italy. c.roveta@staff.univpmit; +390712204649
Table S1 - Seascape metric scores obtained for the total area surveyed by Structure from Motion (SfM) photogrammetry and the two quadrat approaches. Q50 = quadrats 50 x 50 cm; Q20 = quadrats 20 x 20 cm.
	SfM		Q50		Q20
Seascape Spatial Indexes	Semidark	Dark	Semidark	Dark	Semidark	Dark
Patch number (PN) (av ± sd, n patches)	1363.5 ± 784.18	1572 ± 977.22	418 ± 200.82	287.5 ± 105.36	139.5 ± 72.83	119 ± 19.8
Largest Patch Index (LPI) (av ± sd, %)	7.85 ± 8.14	3.99 ± 0.71	7.97 ± 6.7	10.51 ± 2.11	7 ± 2.92	8.42 ± 1.51
Mean patch size (MPS) (av ± sd, m2)	0.0056 ± 0.0032	0.0054 ± 0.0023	0.0041 ± 0	0.0038 ± 0.0014	0.0024 ± 0	0.0023 ± 0.0007
SD patch size (SDPS) (av ± sd, m2)	0.1968 ± 0.2662	0.0774 ± 0.0801	0.0034 ± 0	0.0048 ± 0.0051	0.0041 ± 0	0.0042 ± 0.0003
Mean perimeter-area ratio (PARA) (av ± sd)	287 ± 62.23	314 ± 26.87	379 ± 69.3	381 ± 35.36	437.5 ± 79.9	413.5 ± 58.69
Patch Density (PD) (av ± sd, n patches / m2)	214.75 ± 122.14	201.02 ± 83.54	291.36 ± 167.33	285.89 ± 106.37	465.53 ± 211.34	462.95 ± 133.17
Landscape Shape Area Index (LSI) (av ± sd)	47 ± 18.95	46.75 ± 13.22	24.35 ± 9.26	19.85 ± 2.76	14.5 ± 5.66	12.7 ± 0.14
DIVISION Index (DIVISION) (av ± sd)	0.98 ± 0.02	0.99 ± 0	0.97 ± 0.02	0.94 ± 0.03	0.97 ± 0.02	0.96 ± 0.01
Cohesion Index (COHESION) (av ± sd)	99.15 ± 0.35	99.25 ± 0.21	99 ± 0.42	99.05 ± 0.21	98.6 ± 0.28	98.75 ± 0.07
Shannon’s Diversity Index (SHDI) (av ± sd)	2.23 ± 0.11	1.79 ± 0.14	2.07 ± 0.18	1.82 ± 0.32	2.04 ± 0.27	1.62 ± 0.02
Simpson’s Diversity Index (SIDI) (av ± sd)	0.85 ± 0.01	0.77 ± 0.02	0.83 ± 0.04	0.78 ± 0.08	0.83 ± 0.05	0.72 ± 0.02
Shannon’s Evenness Index (SHEI) (av ± sd)	0.79 ± 0.04	0.65 ± 0.04	0.8 ± 0.12	0.76 ± 0.05	0.8 ± 0.11	0.73 ± 0.01
Simpson’s Evenness Index (SIEI) (av ± sd)	2.23 ± 0.11	1.79 ± 0.14	2.07 ± 0.18	1.82 ± 0.32	2.04 ± 0.27	1.62 ± 0.02
* Please note that all Indexes are presented as average value ± standard deviation (sd).
