# Supplementary material for: Photogrammetry as a promising tool to unveil marine caves’ benthic assemblages
Source: Sci Rep. 2023 May 10;13:7587. doi: 10.1038/s41598-023-34706-7 (PMC10172382; doi:10.1038/s41598-023-34706-7)
Supplement: Supplementary file 3 — Supplementary Table S2. [file 41598_2023_34706_MOESM3_ESM.xlsx]

## Sheet: Table S2
Photogrammetry as a promising tool to unveil marine caves’ benthic assemblages
Torcuato Pulido Mantas, Camilla Roveta, Barbara Calcinai, Cristina Gioia di Camillo, Martina Coppari, Veronica Marchesi, Teo Marrocco, Stefania Puce, Carlo Cerrano
Corresponding author: CAMILLA ROVETA; Dipartimento di Scienze della Vita e dell’Ambiente, Università Politecnica delle Marche, Via Brecce Bianche, 60131, Ancona, Italy. c.roveta@staff.univpmit; +390712204649
Table S2 - Class-level seascape metric scores obtained for the total area surveyed by SfM Photogrammetry and the two quadrat approaches (quadrats 50 x 50 cm and quadrats 20 x 20 cm) .
		Patch number (PN) (av ± sd, n)		Largest Patch Index (LPI) (av ± sd, %)		Mean patch size (MPS) (av ± sd, m²)		SD patch size (SDPS) (av ± sd, m²)		Mean perimeter-area ratio (PARA) (av ± sd)		Patch Density (PD) (av ± sd, n/m²)		Landscape Shape Area Index (LSI) (av ± sd, %)		DIVISION Index (DIVISION) (av ± sd)		Cohesion Index (COHESION) (av ± sd)
Method	Classes Level Spatial Indexes	Semidark	Dark	Semidark	Dark	Semidark	Dark	Semidark	Dark	Semidark	Dark	Semidark	Dark	Semidark	Dark	Semidark	Dark	Semidark	Dark
SfM	AI complex	3 ± 0	58.5 ± 17.68	0.06 ± 0.01	0.36 ± 0.18	0.0022 ± 0	0.0039 ± 0.0011	0.0015 ± 0.0006	0.0051 ± 0.0013	147.51 ± 29.51	178.61 ± 51.65	0.47 ± 0	7.79 ± 0.53	2.63 ± 0.24	10.04 ± 1.18	1 ± 0	1 ± 0	98.07 ± 0.11	98.72 ± 0.19
	Aplysina aerophoba (Nardo, 1833)	184.5 ± 159.1	393.5 ± 198.7	0.61 ± 0.15	2.2 ± 0.69	0.0032 ± 0.0006	0.0075 ± 0.0032	0.0052 ± 0.0008	0.0166 ± 0.0062	268.59 ± 111.18	275.07 ± 7.69	29.03 ± 24.89	51.07 ± 14.57	20.98 ± 10.76	30.12 ± 6.39	0.9998 ± 0.0002	0.9976 ± 0.0016	98.78 ± 0.04	99.28 ± 0.23
	Chondrosia reniformis (Nardo, 1847)	1.5 ± 0.71	1 ± 0	0.22 ± 0.25	0.14 ± 0.18	0.0083 ± 0.0082	0.0122 ± 0.0163	0.0161 ± 0		86.81 ± 15.49	124.88 ± 108.3	0.24 ± 0.11	0.14 ± 0.03	1.79 ± 0.8	1.58 ± 0.39	1 ± 0	1 ± 0	98.7 ± 0.9	97.8 ± 2.24
	Clathria (Microciona) armata (Bowerbank, 1862)	251.5 ± 103.94	274 ± 45.25	0.29 ± 0.1	0.28 ± 0.04	0.0013 ± 0.0004	0.0013 ± 0.0001	0.002 ± 0.0002	0.0024 ± 0.0005	319.79 ± 117.62	303.93 ± 57.08	39.64 ± 16.1	37.08 ± 2.7	22.14 ± 3.37	22.58 ± 3.42	1 ± 0	1 ± 0	97.95 ± 0.05	98.04 ± 0.18
	EP complex	90.5 ± 34.65	135 ± 76.37	2.93 ± 1.2	3.98 ± 0.71	0.0163 ± 0.0012	0.0157 ± 0.0033	0.028 ± 0.0088	0.0369 ± 0.0079	207.64 ± 61.18	189.66 ± 19.89	14.26 ± 5.36	17.39 ± 6.13	14.98 ± 3.03	16.26 ± 4.57	0.9978 ± 0.0003	0.9963 ± 0.0011	99.47 ± 0.06	99.55 ± 0.11
	Haliclona (Haliclona) michelei Van Soest & Hooper, 2020	230 ± 185.26	64.5 ± 43.13	0.46 ± 0.2	0.26 ± 0.14	0.0026 ± 0.0008	0.0023 ± 0.0004	0.0038 ± 0.0003	0.0034 ± 0.0015	225.82 ± 53.5	235.77 ± 39.82	36.19 ± 28.97	8.2 ± 3.85	24.46 ± 11.5	11.41 ± 2.85	0.9999 ± 0.0001	1 ± 0	98.53 ± 0.14	98.34 ± 0.23
	Hymedesmia (Hymedesmia) pansa Bowerbank, 1882	64.5 ± 27.58	18 ± 24.04	0.28 ± 0.08	0.04 ± 0.06	0.0025 ± 0.0001	0.0005 ± 0.0006	0.0036 ± 0.0003	0.0015 ± 0	293.31 ± 32.21	574.47 ± 57.86	10.16 ± 4.28	2.09 ± 2.73	11.53 ± 2.24	5.05 ± 4.83	1 ± 0	1 ± 0	98.5 ± 0.07	94.18 ± 4.79
	Oscarella lobularis (Schmidt, 1862)	53.5 ± 61.52	3.5 ± 3.54	0.06 ± 0.06	0.02 ± 0.01	0.0004 ± 0	0.0007 ± 0	0.0005 ± 0.0003	0.0009 ± 0	447.04 ± 202.85	243.6 ± 8.92	8.41 ± 9.65	0.43 ± 0.37	8.58 ± 6.31	2.08 ± 0.8	1 ± 0	1 ± 0	95.86 ± 0.35	96.37 ± 0.37
	Rhabderemia topsenti Van Soest & Hooper, 1993	54.5 ± 12.02	74 ± 96.17	0.64 ± 0.18	0.73 ± 0.2	0.0072 ± 0.0032	0.015 ± 0.0168	0.009 ± 0.003	0.0159 ± 0.0143	273.48 ± 140.66	347.8 ± 380.56	8.6 ± 1.83	8.64 ± 10.86	12.29 ± 3.73	10.23 ± 8.16	0.9998 ± 0.0002	0.9999 ± 0.0001	99.09 ± 0.21	99.12 ± 0.59
	Tedania anhelans (Vio in Olivi, 1792)	66.5 ± 34.65	56.5 ± 65.76	0.42 ± 0.12	0.12 ± 0.14	0.0024 ± 0.001	0.0009 ± 0.0009	0.0041 ± 0.0018	0.0016 ± 0.0017	395.04 ± 270.36	414.98 ± 134.05	10.48 ± 5.39	6.72 ± 7.23	11.66 ± 2.26	9.43 ± 8.3	1 ± 0	1 ± 0	98.55 ± 0.39	96.56 ± 2.32
	Timea bifidostellata Pulitzer-Finali, 1983	114 ± 87.68	20 ± 19.8	0.44 ± 0.08	0.34 ± 0.37	0.0026 ± 0.0012	0.0018 ± 0.001	0.0041 ± 0.0008	0.0055 ± 0.005	262.7 ± 56.82	363.53 ± 52.24	17.94 ± 13.7	2.44 ± 2.08	16.83 ± 5.59	5.16 ± 2.48	0.9999 ± 0	1 ± 0	98.52 ± 0.25	98.54 ± 0.65
	Crustose Coralline Algae (CCA)	51.5 ± 36.06		1.23 ± 0.54		0.0107 ± 0.0096		0.0167 ± 0.0111		206.56 ± 162.78		8.11 ± 5.63		10.02 ± 2.55		0.9996 ± 0.0003	0 ± 0	99.24 ± 0.28
	Folious red algae	35.5 ± 23.33		7.23 ± 9.03		0.046 ± 0.0554		0.1061 ± 0.1324		146.55 ± 105.01		5.59 ± 3.64		9.31 ± 3.46		0.9891 ± 0.0151	0 ± 0	99.54 ± 0.44
	Echinoidea	9.5 ± 2.12	3.5 ± 2.12	0.08 ± 0.01	0.06 ± 0	0.003 ± 0.0002	0.0034 ± 0.0013	0.0012 ± 0	0.0013 ± 0.0006	95.9 ± 9.58	85.03 ± 19.22	1.5 ± 0.32	0.52 ± 0.41	3.52 ± 0.5	2.08 ± 0.68	1 ± 0	1 ± 0	98.24 ± 0.05	98.3 ± 0.33
	Hydroid assemblages	31 ± 1.41	18.5 ± 4.95	3.85 ± 3.65	1.6 ± 0.36	0.0291 ± 0.0195	0.0337 ± 0.013	0.0499 ± 0.0433	0.034 ± 0.0147	175.14 ± 161.13	80.31 ± 29.58	4.89 ± 0.19	2.47 ± 0.08	9.55 ± 1.06	7.75 ± 0.88	0.9967 ± 0.004	0.9992 ± 0.0005	99.55 ± 0.21	99.57 ± 0.1
	Tunicates	118.5 ± 13.44	429 ± 394.57	0.08 ± 0.02	0.05 ± 0.02	0.0006 ± 0.0003	0.0006 ± 0.0003	0.0008 ± 0.0003	0.0006 ± 0.0002	359.22 ± 93.47	341.85 ± 101.4	18.7 ± 1.98	52.77 ± 40.45	13.03 ± 1.28	25.61 ± 13.66	1 ± 0	1 ± 0	96.49 ± 0.86	96.44 ± 0.87
Q50	AI complex	2 ± 0	13 ± 4.24	0.25 ± 0	1.19 ± 1.23	0.0025	0.0035 ± 0.0032	0.0012	0.004 ± 0.0043	115.28	173.87 ± 59.96	1.46	12.93 ± 4.29	2.06	4.51 ± 1.24	1	0.9996 ± 0.0005	98.19	98.23 ± 1.08
	Aplysina aerophoba (Nardo, 1833)	61 ± 57.98	64 ± 5.66	1.92 ± 1.85	4.8 ± 1.02	0.0022 ± 0.0002	0.0052 ± 0.003	0.0039 ± 0.0013	0.0088 ± 0.0041	377.75 ± 22.29	373.64 ± 49.86	43.58 ± 43.9	63.59 ± 6	10.64 ± 6.49	11.54 ± 0.35	0.9992 ± 0.001	0.993 ± 0.0057	98.49 ± 0.12	99.08 ± 0.34
	Chondrosia reniformis (Nardo, 1847)	1								1250	264.97	0.73		1.67		1		82.39
	Clathria (Microciona) armata (Bowerbank, 1862)	65 ± 19.8	47.5 ± 19.09	0.68 ± 0.2	0.92 ± 0.4	0.001 ± 0	0.0012 ± 0.0003	0.0017 ± 0.0004	0.0018 ± 0.0008	407.57 ± 57.86	339.98 ± 106.08	44.88 ± 18.26	47.12 ± 18.68	10.76 ± 1.51	8.92 ± 1.54	0.9999 ± 0.0001	0.9997 ± 0.0003	97.87 ± 0.21	97.83 ± 0.4
	EP complex	38.5 ± 16.26	39 ± 16.97	5.24 ± 3.6	7.73 ± 6	0.0126 ± 0.0078	0.007 ± 0.0034	0.0188 ± 0.0146	0.0155 ± 0.0132	314.57 ± 135.45	262.23 ± 32.96	26.75 ± 13.9	38.79 ± 17.09	8.78 ± 1.61	8.34 ± 2.72	0.9923 ± 0.0063	0.9895 ± 0.0107	99.34 ± 0.28	99.22 ± 0.46
	Haliclona (Haliclona) michelei Van Soest & Hooper, 2020	62 ± 46.67	10.5 ± 2.12	1.05 ± 0.55	0.39 ± 0.06	0.0018 ± 0.0003	0.0012 ± 0	0.0024 ± 0.0002	0.0012 ± 0.0002	314.24 ± 67.22	257.9 ± 41.5	43.84 ± 36.29	10.44 ± 2.17	11.72 ± 5.71	5.02 ± 0.23	0.9997 ± 0.0003	1 ± 0	98.28 ± 0.06	97.72 ± 0.13
	Hymedesmia (Hymedesmia) pansa Bowerbank, 1882	23.5 ± 12.02	8	0.97 ± 0.43	0.4	0.0021 ± 0.0006	0.0007	0.0033 ± 0.0003	0.0014	431.35 ± 250.67	783.47	16.41 ± 9.9	7.98 ± 0	6.36 ± 0.35	3.17	0.9998 ± 0.0001	1 ± 0	98.55 ± 0.02	97.55 ± 0
	Oscarella lobularis (Schmidt, 1862)	19 ± 19.8	2	0.06 ± 0.01	0.24	0.0004 ± 0.0002	0.0012	0.0003 ± 0.0001	0.0017	562.13 ± 434.9	1124.72	13.64 ± 14.85	2 ± 0	5.62 ± 3.49	1.31	1 ± 0	1	95.58 ± 0.94	97.84 ± 0
	Rhabderemia topsenti Van Soest & Hooper, 1993	21.5 ± 4.95	11 ± 12.73	1.77 ± 0.4	2.92 ± 3.02	0.0055 ± 0.0014	0.0043 ± 0.0001	0.0067 ± 0.0019	0.0082 ± 0.004	381.51 ± 62.85	206.01 ± 51.78	14.79 ± 4.95	10.96 ± 12.71	7 ± 2.32	3.5 ± 2.95	0.9993 ± 0.0002	0.9986 ± 0.0019	98.99 ± 0.07	98.9 ± 0.19
	Tedania anhelans (Vio in Olivi, 1792)	18 ± 4.24	19	0.64 ± 0.44	1.19	0.0016 ± 0.0001	0.0026	0.0024 ± 0.0008	0.0034	435.68 ± 137.95	416.7	12.38 ± 4.21	18.95	5.9 ± 0.02	7.16	0.9999 ± 0.0001	0.9997	98.13 ± 0.18	98.55
	Timea bifidostellata Pulitzer-Finali, 1983	35.5 ± 24.75	20	0.93 ± 1.05	4.62	0.0015 ± 0.0004	0.0029	0.0027 ± 0.0023	0.0103	404.03 ± 16.38	384.06	25.03 ± 19.44	19.95	8.39 ± 2	4.38	0.9997 ± 0.0004	0.9978	98.12 ± 0.64	99.24
	Crustose Coralline Algae (CCA)	8 ± 1.41		0.4 ± 0.41		0.0017 ± 0.0017		0.0021 ± 0.002		345.29 ± 78.81		5.38 ± 0.37		3.77 ± 0.72		1 ± 0		97.5 ± 1.44
	Folious red algae	11.5 ± 3.54		6.88 ± 8.27		0.0162 ± 0.0191		0.0296 ± 0.0353		230.56 ± 64.33		7.68 ± 1.55		4.19 ± 0.04		0.9899 ± 0.0141		99.21 ± 0.68
	Echinoidea	1.5 ± 0.71		0.1 ± 0.14		0.0016 ± 0.0022				1240.92 ± 1639.18		0.99 ± 0.37		1.41 ± 0.29		1 ± 0		76.81 ± 30.38
	Hydroid assemblages	16 ± 2.83	7 ± 1.41	5.47 ± 4.63	5.79 ± 4.58	0.0132 ± 0.0036	0.0244 ± 0.0185	0.0215 ± 0.0156	0.0244 ± 0.0214	278.56 ± 144.27	65.04 ± 14.7	10.76 ± 0.74	6.95 ± 1.36	5.37 ± 0.61	4.14 ± 0.77	0.9948 ± 0.0051	0.9911 ± 0.0103	99.41 ± 0.17	99.48 ± 0.28
	Tunicates	34 ± 0	67 ± 50.91	0.32 ± 0.17	0.21 ± 0.05	0.0007 ± 0.0002	0.0006 ± 0.0002	0.001 ± 0.0004	0.0005 ± 0.0001	415 ± 9.16	486.28 ± 215.51	23.09 ± 2.52	66.7 ± 50.97	6.72 ± 0.25	9.81 ± 4.46	1 ± 0	1 ± 0	97.03 ± 0.61	96.21 ± 0.61
Q20	AI complex		5.5 ± 2.12		1.3 ± 1.38		0.0013 ± 0.0014		0.0016 ± 0.0019		389.78 ± 61.66		21.69 ± 10.8		2.75 ± 0.53		0.9997 ± 0.0004		96.78 ± 2.55
	Aplysina aerophoba (Nardo, 1833)	20.5 ± 17.68	36 ± 4.24	1.6 ± 0.83	8.42 ± 1.52	0.0011 ± 0.0003	0.0032 ± 0.0007	0.0015 ± 0.0007	0.0053 ± 0.0002	823.04 ± 309.1	418.37 ± 97.1	67.49 ± 54.81	137.6 ± 0.89	6.21 ± 4.18	7.52 ± 1.45	0.999 ± 0.0012	0.9798 ± 0.0016	97.89 ± 0.6	98.92 ± 0.06
	Chondrosia reniformis (Nardo, 1847)
	Clathria (Microciona) armata (Bowerbank, 1862)	23.5 ± 9.19	24 ± 2.83	1.58 ± 1.09	2.17 ± 0.15	0.0007 ± 0.0001	0.0007 ± 0.0001	0.0011 ± 0.0005	0.0012 ± 0.0001	572.87 ± 31.78	495.27 ± 30.09	78.83 ± 25.12	93.09 ± 22.37	6.15 ± 1.4	6.14 ± 0.73	0.9995 ± 0.0004	0.9993 ± 0.0001	97.37 ± 0.6	97.32 ± 0.02
	EP complex	14 ± 4.24	13 ± 5.66	5.09 ± 0.72	6.93 ± 1.75	0.0048 ± 0.0003	0.0047 ± 0.0004	0.0046 ± 0	0.0059 ± 0.0006	266.77 ± 78.06	295.95 ± 208.96	47.12 ± 10.76	51.41 ± 28	4.55 ± 0.91	4.75 ± 0.28	0.9933 ± 0.0006	0.9886 ± 0.0081	98.96 ± 0	99.05 ± 0.1
	Haliclona (Haliclona) michelei Van Soest & Hooper, 2020	20.5 ± 16.26	3 ± 2.83	1.71 ± 0.1	0.79 ± 0.2	0.0017 ± 0.0008	0.0013 ± 0.0003	0.0015 ± 0.0002	0.0012	277.37 ± 144.16	439.87 ± 424.99	67.68 ± 50	10.87 ± 9.46	6.98 ± 3.83	2.45 ± 1.53	0.9991 ± 0.0001	0.9999 ± 0.0001	98.09 ± 0.24	97.79 ± 0.18
	Hymedesmia (Hymedesmia) pansa Bowerbank, 1882	10 ± 4.24		1.68 ± 0.74		0.001 ± 0		0.0015 ± 0.0006		435.44 ± 171.1		33.5 ± 11.82		4.17 ± 1.35		0.9996 ± 0.0003		98.01 ± 0.53
	Oscarella lobularis (Schmidt, 1862)	1.5 ± 0.71		0.18 ± 0.04		0.0005 ± 0.0003		0.0002		295.11 ± 64.87		5.2 ± 2.8		1.57 ± 0.01		1 ± 0		95.33 ± 1.33
	Rhabderemia topsenti Van Soest & Hooper, 1993	5.5 ± 4.95	8 ± 8.49	1.87 ± 1.27	4.49 ± 3.45	0.0025 ± 0.0002	0.007 ± 0.0075	0.0015 ± 0.002	0.006 ± 0.0063	228 ± 111.2	180.16 ± 162.49	18.08 ± 15.41	32.83 ± 36.5	3.19 ± 0.68	4.19 ± 2.17	0.9993 ± 0.0007	0.9968 ± 0.0027	98.36 ± 0.17	98.74 ± 0.94
	Tedania anhelans (Vio in Olivi, 1792)	3.5 ± 3.54	6	0.62 ± 0.38	3.63	0.0011 ± 0.0002	0.0016	0.001	0.0035384	208.24 ± 38.16	489.65	11.46 ± 11.12	25.13	2.63 ± 1.75	3.12	0.9999 ± 0.0001	0.9987	97.3 ± 0.46	98.79
	Timea bifidostellata Pulitzer-Finali, 1983	13 ± 9.9		1.88 ± 1.37		0.001 ± 0.0002		0.0015 ± 0.0008		352.36 ± 16.57		42.97 ± 30.29		4.89 ± 1.48		0.9994 ± 0.0007		97.77 ± 0.53
	Crustose Coralline Algae (CCA)	7 ± 4.24		1.23 ± 0.65		0.0013 ± 0.0008		0.0014 ± 0.0008		459.14 ± 145.56		23.28 ± 12.61		3.41 ± 0.82		0.9998 ± 0.0002		97.68 ± 0.73
	Folious red algae	5 ± 1.41		6.34 ± 3.06		0.0089 ± 0.0072		0.0079 ± 0.0025		186.05 ± 169.73		17.22 ± 6.13		3.2 ± 0.38		0.9886 ± 0.0137		99.2 ± 0.27
	Echinoidea
	Hydroid assemblages	8 ± 1.41	3 ± 0	6.99 ± 2.92	4.09 ± 0.13	0.0067 ± 0.002	0.0045 ± 0.0014	0.0072 ± 0.0022	0.0056 ± 0.0005	493.98 ± 445.58	216.62 ± 23.08	27.43 ± 6.92	11.55 ± 1.44	3.78 ± 0	2.16 ± 0.11	0.9902 ± 0.0082	0.9982 ± 0.0003	99.16 ± 0.05	98.94 ± 0.11
	Tunicates	7.5 ± 2.12	21.5 ± 6.36	0.39 ± 0.29	0.53 ± 0.15	0.0004 ± 0.0002	0.0005 ± 0.0003	0.0004 ± 0.0003	0.0004 ± 0.0002	671.58 ± 515.93	399.5 ± 174.42	25.26 ± 5.25	84.31 ± 34.79	3.19 ± 0.38	5.58 ± 0.82	1 ± 0	0.9999 ± 0.0001	95.69 ± 1.6	95.78 ± 1.33
	* Please note that all Indexes are presented as average value ± standard deviation (sd). If sd is missing for any of the analysed classes is because there is a single patch present.
	** Empty cells are presented whern the class was not recorded by the applied methodology at the considered cave zone.
